# Supplementary material for: Rotavirus Quantification and Genotyping in Wastewater: A Molecular Surveillance Study in Italy (2024–2025)
Source: Microorganisms. 2025 Oct 7;13(10):2319. doi: 10.3390/microorganisms13102319 (PMC12565863; doi:10.3390/microorganisms13102319)
Supplement: Supplementary file 1 [file microorganisms-13-02319-s001.zip]

Archive with 1 entries (1 files):
- microorganisms-3857343-supplementary.pdf
